# Supplementary material for: From words to action? Linking ESG reports to environmental performance
Source: PLoS One. 2026 Jun 16;21(6):e0350762. doi: 10.1371/journal.pone.0350762 (PMC13271466; doi:10.1371/journal.pone.0350762)
Supplement: S1 File — (ZIP) [file pone.0350762.s001.zip]

Archive with 5 entries (5 files):
- Appendix A.docx
- FigureA1.tif
- FigureA2.tif
- FigureA3.tif
- FigureA4.tif
