# Supplementary material for: From words to action? Linking ESG reports to environmental performance
Source: PLoS One. 2026 Jun 16;21(6):e0350762. doi: 10.1371/journal.pone.0350762 (PMC13271466; doi:10.1371/journal.pone.0350762)
Supplement: S2 File — (ZIP) [file pone.0350762.s002.zip]

Archive with 3 entries (3 files):
- Appendix B.docx
- FigureB1.tif
- FigureB2.tif
